# Supplementary material for: The Role of Activated Stromal Cells in Fibrotic Foci Formation and Reversion
Source: Cells. 2024 Dec 13;13(24):2064. doi: 10.3390/cells13242064 (PMC11674712; doi:10.3390/cells13242064)
Supplement: Supplementary file 1 [file cells-13-02064-s001.zip]

Archive with 1 entries (1 files):
- cells-3312780-SI.pdf
